# Supplementary material for: A ribose-functionalized NAD+ with unexpected high activity and selectivity for protein poly-ADP-ribosylation
Source: Nat Commun. 2019 Sep 13;10:4196. doi: 10.1038/s41467-019-12215-4 (PMC6744458; doi:10.1038/s41467-019-12215-4)
Supplement: Supplementary file 4 — Source Data [file 41467_2019_12215_MOESM4_ESM.xlsx]

## Sheet: Figure 5CDEF
Fig. 5C
	Click reaction with Alkyne-biotin					Click reaction with Azide-biotin
Compound	-	NAD+		6		-	NAD+		2		6-a-NAD+		2-a-NAD+
Veliparib	-	-	+	-	+	-	-	+	-	+	-	+	-	+
	0.432634	0.263309	0.204258	18.3487	0.449896	0.146123	0.111398	0.129289	0.942531	0.119846	3.67227	0.129045	2.39483	0.212561
	0.47727	0.416164	0.459987	19.5878	0.378024	0.157321	0.212833	0.330174	0.195244	0.231531	3.68011	0.24797	2.70098	0.228318
	0.461151	0.351037	0.340122	18.9812	0.42406	0.161722	0.182115	0.219731	0.578888	0.195688	3.87619	0.181508	2.55791	0.210439
Fig. 5D
	Click reaction with Alkyne-biotin					Click reaction with Azide-biotin
Compound	-	NAD+		6		-	NAD+		2		6-a-NAD+		2-a-NAD+
Veliparib	-	-	+	-	+	-	-	+	-	+	-	+	-	+
	0.391168	0.65282	0.502024	12.0743	0.559255	0.420798	0.332454	0.325131	0.375664	0.41757	2.80155	0.41781	1.99567	0.534899
	0.628102	0.512707	0.501198	13.6387	0.41419	0.268225	0.254877	0.23033	0.20639	0.214237	4.79969	0.251094	2.20694	0.272459
	0.299994	0.534966	0.397009	12.9596	0.425968	0.175851	0.134559	0.138715	0.148724	0.151225	3.16249	0.339151	0.813958	0.20555
Fig. 5E
	Click reaction with Alkyne-biotin					Click reaction with Azide-biotin
Compound	-	NAD+		6		-	NAD+		2		6-a-NAD+		2-a-NAD+
Veliparib	-	-	+	-	+	-	-	+	-	+	-	+	-	+
	1.17886	2.33355	1.63885	3.60129	2.96809	0.1796	0.162259	0.182011	2.0441	1.45361	9.69458	1.79561	15.8321	2.05491
	1.3013	1.27238	1.46452	2.74736	1.80016	0.314184	0.36877	0.491354	1.71016	1.41703	5.11281	2.21568	14.4054	2.99146
	1.23544	1.78245	1.43	3.1589	2.37398	0.230575	0.289035	0.32457	1.87103	1.40545	7.6543	2.05024	15.0938	2.54027
Fig. 5F
	Click reaction with Alkyne-biotin					Click reaction with Azide-biotin
Compound	-	NAD+		6		-	NAD+		2		6-a-NAD+		2-a-NAD+
Veliparib	-	-	+	-	+	-	-	+	-	+	-	+	-	+
	0.340875	0.436752	0.305301	0.373229	0.332029	0.183773	0.176947	0.22371	0.342819	0.362413	1.58965	0.521671	1.14261	0.365745
	0.291968	0.376628	0.218745	0.553075	0.317361	0.0175098	0.0276755	0.0718574	0.401192	0.311554	3.06038	0.536679	1.94826	0.432843
	0.342353	0.390154	0.254942	0.451095	0.305975	0.12124	0.13215	0.14398	0.35497	0.33497	2.3214	0.524976	1.56521	0.413245

## Sheet: Figure 6
Fig. 6	PARG mediated degradation of PAR
Relative intensity
NAD	6	2-a-NAD+	2	6-a-NAD+
0.156325	1.0652	0.898847	0.755915	0.291758
0.173421	1.16996	0.861983	0.694971	0.254056

## Sheet: Figure 7
Fig. 7a
Relative intensity
2-a-NAD+	6-a-NAD+
3.85517	1.79994
3.626	2.00995
Fig. 7b
Relative intensity
NAD	6	2-a-NAD+
1.02586	3.60208	2.4465
0.887326	3.71274	2.41739

## Sheet: Supplementary Figure 33
Supplementary Fig 33A
Medium				Reaction buffer				Reaction buffer + 0.01% Triton
92.8571	96.6292	97.9472	95.4386	95.3623	91.5254	90.2314	97.6988	80.8441	96.8116	72.8111	61.7886
Supplementary Fig 33B
Medium				Reaction buffer				Reaction buffer + 0.01% Triton
93.1624	106.838	100.464	99.5357	88.3191	115.669	106.221	91.922	84.9003	94.0171	100.278	92.4791

## Sheet: Supplementary Figure 37
Supplementary Fig 37
Replicate #1				Replicate #2				Replicate #3
6	2-a-NAD	NAD	Purified PARP1	6	2-a-NAD	NAD	Purified PARP1	6	2-a-NAD	NAD	Purified PARP1
39859	35746	40214	3352	35816	36350	39717	3124	31987	27920	33691	3074

## Sheet: Supplementary Figure 38
Supplementary Fig 38
Time / min	6 No SIRT2	6 with SIRT2	NAD+ No SIRT2	NAD+ with SIRT2
0	0	0	0	0
1	89	208	179	534
2	317	261	387	805
3	288	314	424	1357
4	320	454	512	1759
5	302	437	412	2235
6	489	738	692	2538
7	538	828	592	2818
8	576	830	720	3007
9	550	660	836	3407
10	724	919	749	3689
11	740	930	798	4047
12	940	1065	869	4172
13	935	1094	914	4433
14	854	1128	1024	4694
